# Supplementary material for: The Effect of Rider:Horse Bodyweight Ratio on the Superficial Body Temperature of Horse’s Thoracolumbar Region Evaluated by Advanced Thermal Image Processing
Source: Animals (Basel). 2022 Jan 13;12(2):195. doi: 10.3390/ani12020195 (PMC8772910; doi:10.3390/ani12020195)
Supplement: Supplementary file 1 [file animals-12-00195-s001.zip]

Archive with 1 entries (1 files):
- animals-1527327-supplementary.pdf
